# Supplementary material for: Synthesis of a Dual-Color Fluorescent Dendrimer for Diagnosis of Cancer Metastasis in Lymph Nodes
Source: Polymers (Basel). 2022 Oct 14;14(20):4314. doi: 10.3390/polym14204314 (PMC9607438; doi:10.3390/polym14204314)
Supplement: Supplementary file 1 [file polymers-14-04314-s001.zip]

Archive with 1 entries (1 files):
- polymers-1923507-supplementary.pdf
